# Supplementary material for: Common cuckoo females remove more conspicuous eggs during parasitism
Source: R Soc Open Sci. 2021 Jan 13;8(1):201264. doi: 10.1098/rsos.201264 (PMC7890504; doi:10.1098/rsos.201264)
Supplement: Three Excel data show the experimental results detail [file rsos201264supp1.zip]

Archive with 3 entries (3 files):
- data_model egg.xlsx
- data_.xlsx
- data_figure 2.xlsx
