# Supplementary material for: Common cuckoo females remove more conspicuous eggs during parasitism
Source: R Soc Open Sci. 2021 Jan 13;8(1):201264. doi: 10.1098/rsos.201264 (PMC7890504; doi:10.1098/rsos.201264)
Supplement: Three Excel data show the experimental results detail [file rsos201264supp1.zip › data_model egg.xlsx]

## Sheet: model egg
ID.	egg length (mm)	width (mm)	egg mass (g)
1	30.29	21.23	11.46
2	31.33	21.28	11.64
3	30.57	21.61	11.64
4	30.88	21.69	11.23
5	31.25	21.66	11.32
6	30.33	21.48	11.42
7	30.63	22.46	11.49
8	30.86	21.82	11.69
9	30.57	21.9	11.49
10	29.65	22.14	11.21
11	30.85	21.69	11.02
12	29.51	21.66	11.29
13	30.32	21.86	11.93
14	30.52	22.11	11.64
15	30.65	22.11	11.64
