# Supplementary material for: Common cuckoo females remove more conspicuous eggs during parasitism
Source: R Soc Open Sci. 2021 Jan 13;8(1):201264. doi: 10.1098/rsos.201264 (PMC7890504; doi:10.1098/rsos.201264)
Supplement: Three Excel data show the experimental results detail [file rsos201264supp1.zip › data_.xlsx]

## Sheet: black nest lining
white model egg				black model egg				nest lining
L*	a*	b*		L*	a*	b*		L*	a*	b*
243	127.91	127.08		46.39	126.54	125.15		16.06	126.72	129.33
247.96	127.96	126.06		40.75	126.78	123.54		20.64	126.96	129.72
235.82	125.36	124.9		39.38	126.61	123.35		17.96	127.19	128.37
253.64	127.86	127.62		43.89	126.76	118.39		51.46	127.69	129.82
219.27	129.67	114.84		44.69	126.91	121.64		27.53	125.42	130.49
113.47	123.73	147.3		37.68	128.55	120.84		22.3	127.09	131.56
215.01	123.34	113.43		36.39	127.02	123.02		24.5	126.94	127.46
236.94	125.38	125.27		43.49	126.94	129.41		35.05	126.47	132.79
245.95	127.95	129.53		41.62	126.12	130.51		17.09	126.77	131.69
241.79	123.8	122.87		59.55	126.33	117.83		17.41	126.73	128.3
197.1	123.95	109.41		39.6	126.56	119.65		22.47	127.09	127.77
226.98	121.74	113.87		42.86	127.15	117.7		23.69	127.36	123.77
248.42	127.78	126.1		48.5	127.88	113.29		15.23	126.83	127.46
227.47	124.71	113.76		43.15	125.97	119.19		66.15	122.4	135.55
221.92	124.63	128.89		45.78	124.79	126.51		23.38	126.16	131.11

## Sheet: white nest lining
white model egg				black model egg				nest lining
L*	a*	b*		L*	a*	b*		L*	a*	b*
192.54	128.84	138.39		19.38	127.63	128.29		117.8	129.51	130.3
184.98	128.09	134.77		21.15	127.86	127.76		108.67	128.36	127.98
193.11	126.78	127.95		21.57	127.58	125.13		129.96	126.9	126.3
140.4	119.64	124.05		14.06	126.51	125.44		89.52	124.43	119.86
147.39	117.72	125.78		8.41	126.59	126.59		89.43	125.4	118.76
145.45	118.59	125.71		10.53	126.54	125.76		89.51	125.21	119.21
165.32	125.98	127.3		58.07	126.32	121.32		104.17	126.54	129.26
163.47	125.63	127.53		50.05	126.35	122.12		104.85	126.82	128.43
164.5	126.15	127.54		51.31	126.42	121.54		104.91	126.63	128.74
189.49	127.66	130.8		25.7	127.8	125.53		119.87	129.21	128.31
188.53	127.75	131.81		25.53	127.75	125.54		119.53	129.57	128.37
210.06	128.79	131.09		21.17	127.94	126.83		121.87	129.62	129.43
122.79	126.81	127.76		20.19	127.91	126.19		65.27	128.08	128.14
201.35	127.9	121.52		30.04	126.78	127.84		98.67	127.15	128.61
218.27	130.43	124.51		21.6	127.63	126.7		117.18	128.57	131.07
