# Supplementary material for: Common cuckoo females remove more conspicuous eggs during parasitism
Source: R Soc Open Sci. 2021 Jan 13;8(1):201264. doi: 10.1098/rsos.201264 (PMC7890504; doi:10.1098/rsos.201264)
Supplement: Three Excel data show the experimental results detail [file rsos201264supp1.zip › data_figure 2.xlsx]

## Sheet: black nest lining
nest ID.	date	location	exp. manipulation	result (cuckoo remove black or white egg)
1	2018-07-08	Zhalong in China	black nest + 1 black egg + 1 white egg	white
2	2018-07-06	Zhalong in China	black nest + 1 black egg + 1 white egg	none
3	2018-07-06	Zhalong in China	black nest + 1 black egg + 1 white egg	white
4	2018-07-08	Zhalong in China	black nest + 1 black egg + 1 white egg	white
5	2018-07-07	Zhalong in China	black nest + 1 black egg + 1 white egg	black
6	2018-07-09	Zhalong in China	black nest + 1 black egg + 1 white egg	white
7	2018-06-17	Zhalong in China	black nest + 1 black egg + 1 white egg	black
8	2018-06-18	Zhalong in China	black nest + 1 black egg + 1 white egg	white
9	2018-06-14	Zhalong in China	black nest + 1 black egg + 1 white egg	none
10	2018-06-26	Zhalong in China	black nest + 1 black egg + 1 white egg	white
11	2018-06-26	Zhalong in China	black nest + 1 black egg + 1 white egg	white
12	2018-06-29	Zhalong in China	black nest + 1 black egg + 1 white egg	white
13	2018-07-01	Zhalong in China	black nest + 1 black egg + 1 white egg	white
14	2018-07-02	Zhalong in China	black nest + 1 black egg + 1 white egg	black
15	2018-07-03	Zhalong in China	black nest + 1 black egg + 1 white egg	none
16	2018-07-04	Zhalong in China	black nest + 1 black egg + 1 white egg	none

## Sheet: white nest lining
nest ID.	date	location	exp. manipulation	result (cuckoo remove black or white egg)
1	2017-07-15	Zhalong in China	white nest + 1 black egg + 1 white egg	black
2	2017-07-18	Zhalong in China	white nest + 1 black egg + 1 white egg	none
3	2017-07-19	Zhalong in China	white nest + 1 black egg + 1 white egg	white
4	2017-07-21	Zhalong in China	white nest + 1 black egg + 1 white egg	white
5	2017-07-21	Zhalong in China	white nest + 1 black egg + 1 white egg	black
6	2017-07-22	Zhalong in China	white nest + 1 black egg + 1 white egg	white
7	2018-07-09	Zhalong in China	white nest + 1 black egg + 1 white egg	none
8	2018-07-09	Zhalong in China	white nest + 1 black egg + 1 white egg	white
9	2018-07-09	Zhalong in China	white nest + 1 black egg + 1 white egg	none
10	2018-07-10	Zhalong in China	white nest + 1 black egg + 1 white egg	black
11	2018-07-11	Zhalong in China	white nest + 1 black egg + 1 white egg	white
12	2018-07-12	Zhalong in China	white nest + 1 black egg + 1 white egg	white
13	2018-07-14	Zhalong in China	white nest + 1 black egg + 1 white egg	white
14	2018-07-14	Zhalong in China	white nest + 1 black egg + 1 white egg	none
15	2018-07-15	Zhalong in China	white nest + 1 black egg + 1 white egg	black
16	2018-07-16	Zhalong in China	white nest + 1 black egg + 1 white egg	white
17	2018-07-17	Zhalong in China	white nest + 1 black egg + 1 white egg	white
18	2018-07-19	Zhalong in China	white nest + 1 black egg + 1 white egg	white
