# Supplementary material for: Common cuckoo females remove more conspicuous eggs during parasitism
Source: R Soc Open Sci. 2021 Jan 13;8(1):201264. doi: 10.1098/rsos.201264 (PMC7890504; doi:10.1098/rsos.201264)
Supplement: Five videos about cuckoos selection of egg-laying [file rsos201264supp2.zip]

Archive with 5 entries (5 files):
- Video_S5.mp4
- Video_S1.mp4
- Video_S2.mp4
- Video_S3.mp4
- Video_S4.mp4
